# Supplementary material for: ﻿Endemism patterns of the vascular flora of Lebanon: A dynamic checklist
Source: PhytoKeys. 2025 Jul 28;260:153–84. doi: 10.3897/phytokeys.260.156938 (PMC12322683; doi:10.3897/phytokeys.260.156938)
Supplement: Supplementary material 2 — Doubtful taxa [file phytokeys-260-153_article-156938__-s002.xlsx]

## Sheet: final
Supplemental file 2. List of plant taxa with doubtful taxonomic status, previously considered endemic to Lebanon, and for which further investigations are required. References and explanations about their uncertain status are given.
#	Name in reference flora	Family	Explanations	References
1	Allium zebdanense Boiss. & Noe	Amaryllidaceae	Synonymized with A. chionanthum	Davis et al. 1984
2	Astragalus hispidus Labill.	Fabaceae	Synonymized with A. nanus from eastern Turkey and then considered again endemic to Lebanon.	Podlech & Zarre 2013
3	Corynephorus deschampsioides Bornm.	Poaceae	Probably a variety of C. articulatus according to Mouterde	Mouterde 1966
4	Cousinia hermonis Boiss.	Asteraceae	Similarities with Cousinia dayi Post.	Mehregan & Kadereit 2008
5	Erysimum libanoticum Post	Brassicaceae	Synonymized with E. oleifolium J.Gay on POWO or with E. purpureum J.Gay by Polatschek.	Polatschek 2010;
				POWO 2025
6	Erysimum verrucosum Boiss. & Gaill.	Brassicaceae	Reported from eastern Turkey. Large disjunct distribution	Yildirimli 2008
7	Linum toxicum Boiss.	Linaceae	Very similar to L. mucronatum Bertol according to Mouterde	Mouterde 1970
8	Ranunculus chionophilus Boiss.	Ranunculaceae	Closely related to R. peyronii Briq. according to Mouterde	Mouterde 1970
9	Trifolium farayense Mouterde	Fabaceae	Probably the same taxon as T. sannineum according to Mouterde.	Mouterde 1970
