# Supplementary material for: ﻿Endemism patterns of the vascular flora of Lebanon: A dynamic checklist
Source: PhytoKeys. 2025 Jul 28;260:153–84. doi: 10.3897/phytokeys.260.156938 (PMC12322683; doi:10.3897/phytokeys.260.156938)
Supplement: Supplementary material 3 — Excluded taxa [file phytokeys-260-153_article-156938__-s003.xlsx]

## Sheet: Sup. file 3
Supplemental file 3. List of taxa previously considered endemic to Lebanon, but that were found to have wider distributions, ordered here by the names used in Flora of Syria and Lebanon (Mouterde, 1984, 1970, 1966), along with their family, accepted names (POWO 2025), basionym, countries of occurrence: Afg=Afghanistan, Bul=Bulgaria, Cas=Central Asia (Kazakhstan, Kyrgyzstan, Tajikistan, Turkmenist…
#	Name Mouterde	Family	Accepted name	Basionym	Countries	National IUCN status	References	Reason
1	Acantholimon libanoticum Boiss.	Plumbaginaceae			Tur, Syr, Lb, Pal		Davis et al. 1982	Recorded elsewhere
2	Aethionema oppositifolium (Labill.) Boiss.	Brassicaceae	Noccaea oppositifolia (Pers.) Al-Shehbaz & Menke	Iberis oppositifolia Pers.	Tur, Lb	EN	Davis et al. 1965	Recorded elsewhere
3	Aethionema stylosum DC.	Brassicaceae			Tur, Lb		Davis et al. 1965	Recorded elsewhere
4	Agropyron libanoticum Hack.	Poaceae	Pseudoroegneria libanotica (Hack.) D.R.Dewey		Tur, Syr, Lb, Pal		Davis et al. 1985	Recorded elsewhere
5	Allium rupicolum Boiss.	Amaryllidaceae	Allium rupicola Boiss. ex Mouterde		Gr, Tur, Lb		Davis et al. 1984	Recorded elsewhere
6	Althaea bertramii Post & Beauv.	Malvaceae					CHG 2025 G00353161 https://www.ville-ge.ch/musinfo/bd/cjb/chg/adetail.php?id=249525&lang=en	Misdescription
7	Alyssum condensatum Boiss. & Hausskn. subsp. flexibile (Nyaradi) Dudley	Brassicaceae	Odontarrhena condensata subsp. flexibilis (Nyar.) Spaniel & al.	Alyssum flexibile Nyár.	Tur, Syr, Lb, Irq		Davis et al. 1965	Recorded elsewhere
8	Asperula libanotica Boiss.	Rubiaceae			Lb, Pal		Danin & Fragman-Sapir 2016+	Recorded elsewhere
9	Asphodeline damascena Boiss. subsp. damascena	Liliaceae			Tur, Syr, Lb	LC	Davis et al. 1984	Recorded elsewhere
10	Astragalus angulosus DC.	Fabaceae			Syr, Lb, Pal, Jo		Podlech & Zarre 2013	Taxonomic revision
11	Astragalus baalbekensis Bornm.	Fabaceae	Astragalus bethlehemiticus Boiss.		Tur, Syr, Lb, Pal, Jo		Podlech & Zarre 2013	Taxonomic revision
12	Astragalus dictyocarpus Boiss.	Fabaceae	Astragalus angulosus DC.		Syr, Lb, Pal, Jo		Podlech & Zarre 2013	Taxonomic revision
13	Astragalus echinus DC.	Fabaceae	Astragalus echinus subsp. echinus DC.	Astragalus libanoticus Boiss.	Syr, Lb, Eg, Jo, Sau		Podlech & Zarre 2013	Recorded elsewhere
14	Astragalus emarginatus Labill.	Fabaceae			Tur, Syr, Lb, Irq		Davis et al. 1970	Recorded elsewhere
15	Astragalus gaillardotii Boiss.	Fabaceae	Astragalus oleifolius DC.		Tur, Syr, Lb, Irq, Irn, Cau		Podlech & Zarre 2013	Taxonomic revision
16	Astragalus pabotii Mouterde	Fabaceae	Astragalus kerkukensis Bornm.		Syr, Irq, Irn, Afg		Podlech & Zarre 2013	Taxonomic revision
17	Astragalus sofarensis Thiebaut	Fabaceae	Astragalus oleifolius DC.		Tur, Syr, Lb, Irq, Irn, Cau		Podlech & Zarre 2013	Taxonomic revision
18	Astragalus trifoliolatus Boiss.	Fabaceae			Syr, Lb, Irq, Irn		Podlech & Zarre 2013	Recorded elsewhere
19	Centaurea damascena Boiss.	Asteraceae			Lb, Syr		Danin 2023	Recorded elsewhere
20	Chaerophyllum syriacum Hempr. & Ehrenb.	Apiaceae	Chaerophyllum crinitum Boiss.		Tur, Lb, Irq, Irn, Cau	CR	Piwczyński et al. 2015	Taxonomic revision
21	Convolvulus libanoticus Boiss.	Convolvulaceae			Tur, Syr, Lb, Pal, Cre		Davis et al. 1978	Recorded elsewhere
22	Cytisus syriacus Boiss. & Bl.	Fabaceae	Genista monspessulana (L.) L.A.S.Johnson	Genista syriaca Boiss. & C.I.Blanche	Med, except Lib, Eg, Pal	EN	POWO 2025	Taxonomic revision
23	Dianthus pendulus Boiss. & Bl.	Caryophyllaceae			Lb, Pal, Jo, Irq, Irn		Safikhani & Mahmoodi 2020	Taxonomic revision
24	Erodium gaillardotii Boiss.	Geraniaceae			Tur, Syr, Lb		Davis et al. 1967	Recorded elsewhere
25	Ferulago frigida Boiss.	Apiaceae	Ferulago trachycarpa Boiss.		Tur, Syr, Lb		Bernardi 1979	Taxonomic revision
26	Genista libanotica Boiss.	Fabaceae			Tur, Syr, Lb		Davis et al. 1970	Recorded elsewhere
27	Geranium libanoticum Schenk	Geraniaceae			Tur, Syr, Lb		Davis et al. 1967	Recorded elsewhere
28	Gypsophila mollis (Boiss.) Bornm.	Caryophyllaceae	Bolanthus hirsutus (Labill.) Barkoudah	Saponaria hirsuta Labill.	Syr, Lb, Eg (Sinai)		Barkoudah 1962	Taxonomic revision
29	Lamium ehrenbergii Boiss. & Reut.	Lamiaceae	Lamium purpureum var. ehrenbergii (Boiss. & Reut.) Mennema		Tur, Syr, Lb		Davis et al. 1982	Recorded elsewhere
30	Linaria aucheri Boiss.	Scrophulariaceae	Linaria kurdica subsp. aucheri (Boiss.) P.H.Davis		Tur, Syr, Lb		Davis et al. 1978	Taxonomic revision
31	Malus trilobata (Labill. ex Poir.) C.K.Schneid.	Rosaceae		Crataegus trilobata Labill. ex Poir.	Gr, Bul, Tur, Lb, Pal	LC	Davis et al. 1972	Recorded elsewhere
32	Melissa inodora Bornm.	Lamiaceae	Melissa officinalis subsp. inodora Bornm.		Tur, Lb		Davis et al. 1970	Recorded elsewhere
33	Onosma caerulescens Boiss.	Boraginaceae			Tur, Syr, Lb, Pal, Irq, Irn		Davis et al. 1978	Recorded elsewhere
34	Orobanche hermonis Mouterde	Orobanchaceae	Orobanche camptolepis Boiss. & Reut.		Tur, Syr, Lb, Jo, Irq, Irn, Sau, Cas		POWO 2025	Taxonomic revision
35	Orobanche libanotica (Schweinfurth) G.Beck.	Orobanchaceae		Phelypaea libanotica Schweinf. ex Boiss.	Gr, Tur, Syr, Lb, Irq, Irn, Cau, Cas		Raab-Straube et al. 2018	Taxonomic revision
36	Poterium compactum Boiss.	Rosaceae	Sanguisorba minor subsp. lasiocarpa (Boiss. & Hausskn.) Nordborg	Poterium lasiocarpum Boiss. & Hausskn.	Tur, Syr, Lb, Jo, Irq, Irn, Cau, Was		Davis et al. 1972	Taxonomic revision
37	Ranunculus myosuroides Boiss.	Ranunculaceae			Tur, Syr, Lb, Pal		Davis et al. 1965	Recorded elsewhere
38	Rosularia kesrouanensis Mouterde	Crassulaceae	Rosularia sempervivum subsp. libanotica (Labill.) Eggli		Tur, Syr, Lb	EN	Eggli, 1988	Taxonomic revision
39	Rosularia parvifolia Fröd. & Sam. ex Rech.f.	Crassulaceae	Rosularia sempervivum subsp. libanotica (Labill.) Eggli		Tur, Syr, Lb		Eggli 1988	Taxonomic revision
40	Scariola triquetra (Labill.) Sojak	Asteraceae	Astartoseris triquetra (Labill.) N.Kilian, Hand, Hadjik., Christodoulou & Bou Dagh.	Prenanthes triquetra Labill.	Lb, Cyp	NT	Kilian et al., 2017	Recorded elsewhere
41	Silene damascena Boiss. & Gaill.	Caryophyllaceae			Lb, Pal	LC	Danin & Fragman-Sapir 2016+	Recorded elsewhere
42	Silene grisea Boiss.	Caryophyllaceae			Lb, Pal	VU	Danin & Fragman-Sapir 2016+	Recorded elsewhere
43	Sison exaltatum Boiss.	Apiaceae			Lb, Syr, Pal		Danin & Fragman-Sapir 2016+	Recorded elsewhere
44	Thlaspi brevicaule Boiss. & Ky	Brassicaceae	Noccaea platycarpa (Fisch. & C.A.Mey.) Al-Shehbaz	Thlaspi platycarpum Fisch., C.A.Mey. & N.Busch	Gr, Tur, Syr, Lb, Irq, Irn, Cau, Cas		Mao and Dash, 2020	Recorded elsewhere
45	Trifolium billardieri Sprengel	Fabaceae			Lb, Pal		Danin & Fragman-Sapir 2016+	Recorded elsewhere
46	Tulipa aucheriana Baker subsp. westii Mouterde	Liliaceae	Tulipa humilis var. aucheriana (Baker) Christenh.	Tulipa aucheriana Baker	Syr, Lb, Irn, Cau	LC	Christenhusz et al. 2013	Taxonomic revision
47	Tulipa lownei Baker	Liliaceae	Tulipa humilis Herb. var. humilis		Tur, Syr, Lb, Pal, Cau, Irn	LC	Christenhusz et al. 2013	Taxonomic revision
48	Vicia canescens Labill.	Fabaceae			Gr, Tur, Lb, Irq, Irn		Jalilian et al., 2014	Recorded elsewhere
